# Supplementary material for: Unprecedented Elimination Reactions of Cyclic Aldols: A New Biosynthetic Pathway toward the Taiwaniaquinoid Skeleton
Source: Molecules. 2023 Feb 4;28(4):1524. doi: 10.3390/molecules28041524 (PMC9965844; doi:10.3390/molecules28041524)
Supplement: Supplementary file 1 [file molecules-28-01524-s001.zip]

Archive with 1 entries (1 files):
- molecules-2163430-supplementary.pdf
